# Supplementary material for: Exon junction complex-associated multi-adapter RNPS1 nucleates splicing regulatory complexes to maintain transcriptome surveillance
Source: Nucleic Acids Res. 2022 May 30;50(10):5899–918. doi: 10.1093/nar/gkac428 (PMC9178013; doi:10.1093/nar/gkac428)
Supplement: gkac428_Supplemental_Files [file gkac428_supplemental_files.zip]

Archive with 2 entries (2 files):
- Schlautmann_et_al_2022_Supplementary_Data.zip
- Schlautmann_et_al_2022_Supplementary_Figures.pdf
